# Supplementary material for: Comparative analysis of stripe rust resistance in seedling stage and Yr gene incidence in spring and winter wheat from Xinjiang, China
Source: Front Plant Sci. 2024 May 1;15:1394213. doi: 10.3389/fpls.2024.1394213 (PMC11094807; doi:10.3389/fpls.2024.1394213)
Supplement: Supplementary file 1 [file Table_1.xlsx]

## Sheet: Table S1
Table S1. Identification of 137 spring wheat varieties with disease resistance and related Yr genes
	Wheat varieties(lines)	CYR23	CYR29	CYR31	CYR32	CYR33	CYr34	Yr gene
Wheat varieties	Xinchun No.2	7	4	8	9	7	9	Yr80
	Xinchun No.3	7	9	7	8	8	9
	Xinchun No.4	7	8	8	8	5	7	Yr17,Yr80
	Xinchun No.5	8	9	7	9	7	8	Yr17
	Xinchun No.6	9	8	4	8	5	9	Yr17,Yr80
	Xinchun No.7	8	8	5	6	7	6	Yr80
	Xinchun No.8	5	4	8	7	5	8	Yr17,Yr80
	Xinchun No.9	0	8	3	7	8	3	Yr17,Yr80
	Xinchun No.10	8	0	8	9	7	9	Yr17,Yr80
	Xinchun No.11	9	8	6	9	8	9	Yr80
	Xinchun No.12	9	9	2	6	3	5	Yr18
	Xinchun No.13	3	8	6	9	6	7	Yr17,Yr80
	Xinchun No.14	0	9	1	7	4	1	Yr81
	Xinchun No.15	8	9	7	9	5	6	Yr10
	Xinchun No.16	2	9	2	9	2	3	Yr17,Yr80
	Xinchun No.17	8	7	8	7	6	8	Yr17,Yr80
	Xinchun No.18	7	6	8	7	7	8	Yr80
	Xinchun No.19	0	9	1	8	3	2	Yr17
	Xinchun No.20	9	9	8	9	8	9	Yr17
	Xinchun No.21	4	5	2	7	5	5	Yr17,r80
	Xinchun No.22	2	0	2	8	4	6	Yr17
	Xinchun No.23	8	0	8	8	8	9	Yr17,Yr80
	Xinchun No.25	7	4	7	8	3	7	Yr17,Yr80
	Xinchun No.26	8	8	9	6	8	8	Yr17,Yr80
	Xinchun No.27	4	8	4	8	5	6	Yr15,Yr18
	Xinchun No.28	6	7	6	5	8	7	Yr10,Yr80
	Xinchun No.29	0	6	0	0	1	0	Yr80
	Xinchun No.30	6	6	8	4	8	9	Yr17,Yr18
	Xinchun No.31	0	5	2	8	3	2	Yr17,Yr80,Yr81
	Xinchun No.32	2	2	2	5	3	2	Yr17,Yr80
	Xinchun No.33	6	6	8	5	8	7	Yr9,Yr17,Yr80
	Xinchun No.34	7	8	8	5	5	6	Yr17,Yr80
	Xinchun No.35	8	7	7	5	7	7	Yr18
	Xinchun No.36	7	9	7	8	6	6	Yr80
	Xinchun No.37	4	8	7	2	6	8	Yr17
	Xinchun No.38	7	8	5	6	3	8	Yr17,Yr80
	Xinchun No.39	5	8	4	0	5	7	Yr10,Yr15,Yr81
	Xinchun No.40	8	5	3	6	3	3	Yr10,Yr15,Yr17,Yr81
	Xinchun No.41	7	7	8	9	7	8	Yr17,Yr80
	Xinchun No.42	6	7	8	8	6	9	Yr17,Yr80
	Xinchun No.43	0	1	5	7	3	2	Yr17,Yr80
	Xinchun No.44	5	6	6	8	7	7	Yr17
	Xinchun No.45	5	6	7	6	6	6	Yr17,Yr80
	Xinchun No.46	2	5	2	8	2	4	Yr17,Yr81
	Xinchun No.47	8	8	9	7	9	9	Yr17,Yr80
	Xinchun No.48	2	5	8	9	2	8
	Xinchun No.49	3	9	4	7	3	9	Yr10,Yr80
	Xinchun No.50	1	9	2	9	4	6	Yr10,Yr15,Yr17,Yr80
	Xinchun No.51	1	1	1	5	2	3	Yr80,Yr81
	Liangchun1201	9	8	9	8	9	9	Yr80,Yr81
	Liangchun1242	9	8	9	9	9	9	Yr17,
	Liangchun1354	5	9	5	9	6	8	Yr17,Yr80
	Liangchun1522	4	7	8	7	6	8	Yr17
	Liangchun1758	6	0	4	0	6	0	Yr10,Yr17,Yr80
	LiangchunC1723	4	4	1	0	2	0	Yr17,Yr80
	Liangchun1725	8	8	9	8	8	8	Yr17,Yr81
	Liangchun1571	2	4	7	8	4	2	Yr15
	Liangchun1773	2	7	2	5	4	3	Yr18,Yr81
	Liangchun1832	4	4	4	3	6	0	Yr81
	Liangchun547	6	5	8	0	3	0	Yr18
	Liangchun1817	1	1	1	0	4	1	Yr15,Yr17,Yr80
	Liangchun1934	6	8	8	5	5	7	Yr80
	Liangchun1826	6	8	8	7	4	9	Yr17,Yr80
	Liangchun1907	5	7	7	9	7	8	Yr80
	N2038	6	8	7	6	7	7	Yr10,Yr15,Yr17,Yr80
	Heli1881	2	7	5	1	1	0	Yr17,Yr80
	Hechun137	4	8	7	8	5	6	Yr10,Yr15,Yr17,Yr80
	Jiuchun1752	2	5	7	0	6	2	Yr80
Wheat lines	Q1809	8	8	7	9	7	8	Yr10,Yr80
	Q1907	9	7	7	8	5	9	Yr17,Yr41,Yr80
	Q1913	8	2	7	8	6	7	Yr81
	1951	8	4	4	7	8	8	Yr17,Yr80
	1931	6	6	8	9	7	8	Yr17,Yr80
	1921	6	7	8	7	8	6	Yr10,Yr81
	2001	9	7	7	8	7	9	Yr18
	2002	6	5	6	8	8	5	Yr10
	2014	9	3	7	8	6	9	Yr15,Yr17
	2016	9	3	6	3	8	2	Yr10,Yr17
	2022	5	6	8	7	2	6	Yr18,Yr80
	2030	5	6	8	8	5	6	Yr17,Yr18
	2049	6	8	6	9	5	9	Yr17,Yr18
	2060	6	4	3	7	8	8	Yr17,Yr18
	2020J/1	5	5	7	8	8	7	Yr17,Yr41
	2020J/2	9	8	8	8	7	8
	2020J/3	6	0	7	7	5	8	Yr18,Yr81
	2020J/4	8	2	8	7	8	8	Yr81
	2020J/5	7	6	7	8	7	8	Yr80
	2020J/6	5	5	6	9	5	8	Yr18,Yr81
	2020J/7	6	7	8	9	7	7	Yr10,Yr80
	2020J/8	6	8	8	9	6	8
	2020J/9	6	0	8	6	7	8	Yr18
	2020J/10	9	0	8	8	8	7	Yr80
	2020J/11	7	7	6	8	7	8
	2020J/12	8	6	5	8	4	9	Yr15,Yr18,Yr80
	2020J/13	5	5	4	7	5	8	Yr17,Yr41,Yr80
	2020J/14	6	2	4	8	4	8	Yr17,Yr41,Yr80,Yr81
	2020J/15	6	6	8	8	5	8	Yr17,Yr80
	2020J/16	8	6	7	7	7	7	Yr15
	2020J/17	7	2	8	8	8	6	Yr17,Yr80
	2020J/18	6	3	7	8	7	9	Yr15,Yr17Yr81
	2020J/19	4	5	6	9	8	9	Yr15,Yr18,Yr81
	2020J/21	6	8	6	6	8	8	Yr81
	2020J/22	9	7	8	8	9	8	Yr15,Yr80,Yr81
	2020J/23	4	8	7	8	8	8	Yr80
	2020J/25	2	1	7	7	9	9	Yr10,Yr80,Yr81
	2020J/26	5	5	8	8	9	8
	2020J/28	0	1	6	8	6	7	Yr10,Yr17,Yr41,Yr80
	2020J/29	5	5	6	8	8	9	Yr17,Yr80
	2020J/30	5	9	7	6	7	8	Yr41,Yr80
	2020J/31	5	8	8	8	7	8	Yr80
	2020J/32	5	1	7	8	9	7
	2020J/33	6	7	5	8	8	8	Yr15,Yr81
	2020J/34	1	6	4	7	7	8	Yr80,Yr81
	2020J/35	3	8	8	0	8	9	Yr15,Yr80,Yr81
	2020J/36	5	8	8	9	6	9	Yr15,
	2020J/37	4	2	4	7	2	8	Yr15,Yr81
	2020J/38	0	0	7	6	9	9	Yr15,Yr17,Yr41,Yr80
	2020J/39	0	7	5	6	7	8	Yr17,Yr41,Yr80,Yr81
	2020J/41	5	3	4	2	9	8	Yr41,Yr80
	2020J/42	5	2	4	6	6	7	Yr41,Yr80
	2020J/44	4	8	8	9	9	6	Yr10,Yr80
	2020J/45	0	0	2	7	1	5	Yr80
	2020J/46	0	5	6	6	3	7	Yr80,Yr81
	2020J/47	9	5	8	0	9	8	,Yr81
	2020J/48	7	4	8	7	7	8	Yr80,Yr81
	2020J/49	3	5	4	7	6	7	Yr81
	2020J/50	8	1	7	6	6	7	Yr18,Yr81
	2020J/51	7	7	6	7	7	7	Yr80
	2020J/52	8	3	8	3	8	8	Yr80,Yr81
	2020J/53	2	2	2	7	3	7
	2020J/54	6	2	7	8	7	7	Yr9,Yr80
	2020J/55	7	0	8	8	7	7	Yr15
	2020J/56	8	5	8	7	7	6
	2020J/57	8	7	7	0	5	8
	2020J/58	5	3	4	7	3	7
	2020J/59	8	6	1	7	7	9	Yr80
	2020J/60	6	6	3	8	5	6	Yr15,,Yr80
Level:1-5 is resistant，6-9 is susceptible

## Sheet: Table S2
Table S2. Identification of 149 winter wheat varieties with disease resistance and related Yr genes
	Wheat varieties(lines)	CYR23	CYR29	CYR31	CYR32	CYR33	CYr34	Yr gene
Wheat varieties	Zhaonong147	0	0	1	8	0	1	Yr17
	Xindong NO.18	7	6	8	7	3	7	Yr17
	Xindong No.22	8	7	8	6	7	9	Yr17,Yr80,Yr81
	Xindong NO.33	7	6	8	8	9	8	Yr17,Yr80
	Xindong No.41	7	0	9	8	9	8	Yr17Yr41,Yr80,Yr81
	Xindong No.42	5	8	2	7	6	1	Yr9,Yr17,Yr81
	Jindong008	5	0	3	0	7	0	Yr17,Yr81
	Jindong028	7	9	8	7	8	8	Yr80
	Jindong029	3	5	6	7	8	7	Yr17,Yr80
	Jindong067	8	8	8	7	9	8	Yr17,Yr80
	Jinyou228	9	8	8	8	8	9	Yr17,Yr80
	Tiandong33	7	8	6	5	7	0	Yr17,Yr81
	Tiandong45	5	6	6	6	6	5	Yr17,Yr81
	Kendong221	8	8	8	8	8	8	Yr10,Yr17,Yr81
	Kendong132	8	4	8	8	8	7	Yr17
	Kendong46	8	8	6	7	8	5	Yr17
	Kendong662	7	0	7	7	6	4	Yr17
	Kendong47	6	6	6	0	7	8	Yr10
	Kendong1533	9	8	9	6	7	7	Yr17
	Yinong14	6	8	8	8	8	9	Yr17
	Yinong15	7	9	7	8	6	8	Yr17,Yr18
	Yinong18	8	8	9	9	8	9	Yr17,Yr18
	Yinong20	8	8	9	7	7	7	Yr17,Yr41,Yr80
	Yinong21	7	8	6	8	6	7	Yr17,Yr81
	Yinong61	7	6	6	8	5	5	Yr10,Yr17,Yr18
	Xinliang801	6	5	8	7	4	5	Yr17
	Xinliang802	7	9	5	8	5	9	Yr10,Yr17,Yr18,Yr81
	Xinliang803	7	9	9	7	8	9	Yr17,Yr18
	Xinliang804	6	7	6	7	6	6	Yr17,Yr18
	Xinliang805	7	8	6	8	6	8	Yr17,Yr81
	Xinliang806	7	6	9	8	7	7	Yr17,Yr18,Yr80
	Xinliang807	5	9	8	8	7	9	Yr17
	Xinliang808	6	9	0	2	0	9	Yr9,Yr17,,
	Xinliang809	6	9	0	8	0	8	Yr9,Yr17,Yr80
Wheat lines	Pin I-1	1	1	0	2	0	7	Yr9,Yr17
	Pin I-2	5	9	2	6	6	7	Yr9,Yr17,Yr80,Yr81
	Pin I-3	6	9	2	7	1	8	Yr17,Yr81
	Pin I-4	5	8	6	8	6	8	Yr17,Yr41
	Pin I-5	4	0	2	6	2	4	Yr17,Yr81
	Pin I-6	9	8	9	8	8	9	Yr15,Yr17
	Pin I-7	5	0	7	7	0	8	Yr15,Yr17,Yr18
	Pin I-8	6	8	8	0	5	9	Yr15,Yr17,Yr18
	Pin I-9	6	8	6	8	2	7	Yr9,Yr17,Yr18,Yr80,Yr81
	Pin I-10	7	8	9	7	5	9	Yr17,Yr80
	Pin I-11	8	8	8	8	6	9	Yr17,Yr18
	Pin I-12	6	7	5	6	4	9	Yr10,Yr17,Yr,80,Yr81
	Pin I-13	6	9	7	8	5	9	Yr17,Yr81
	Pin I-14	0	6	0	8	0	1	Yr10,Yr17,Yr81
	1—8—2	0	6	0	6	0	0	Yr15,Yr17
	12—9—8	7	6	9	8	9	9	Yr17,Yr80
	12—19—9	9	6	9	9	9	9	Yr17,Yr80
	2014—4—2—5	6	7	9	9	9	8	Yr17,Yr80
	2014—23—4	8	9	8	8	8	9	Yr17,Yr80
	2014—24—1	3	2	4	7	4	8	Yr17
	2014—32—3	6	5	7	7	2	9	Yr9,Yr17,Yr41,Yr80
	2014—42—3	8	9	0	9	9	9	Yr17,Yr80
	2014—42—8	8	9	9	9	9	9	Yr17,Yr80
	2014—44—4	7	7	9	8	9	6	Yr17,Yr80
	2014—50—4	8	8	7	9	8	0	Yr17,Yr80
	2014—129—1—6	7	4	6	5	4	7	Yr10,Yr17,Yr80
	2014—129—13—9	2	0	2	5	1	0	Yr9,Yr17,Yr80,Yr81
	2014—12—3—1	1	4	8	7	1	2	Yr9
	2014—132—3—3	2	8	2	6	2	3	Yr9,Yr17,Yr80
	2014—132—4—1	1	5	1	6	2	2	Yr9,Yr17
	2014—132—4—5	3	2	1	5	1	2	Yr9,Yr17
	2014—132—6—14	1	4	2	7	2	7	Yr17
	2014—132—7	2	6	2	7	3	3	Yr9,Yr17,Yr26
	2014—132—10—6	1	6	2	5	2	5	Yr9,Yr17
	2014—132—10—10	1	4	2	7	2	2	Yr9,Yr17
	2014—132—11—9	2	6	2	7	2	6	Yr9,Yr17
	2014—132—12—4	1	6	2	6	1	6	Yr9,Yr17
	2014—132—13—10	0	6	5	6	2	2	Yr9,Yr17
	2014—132—15—1	2	5	2	6	2	4	Yr9,Yr17
	2014—132—15—2	8	8	4	7	5	2	Yr9,Yr17
	2014—132—15—10	5	8	3	7	2	6	Yr9,Yr17
	2014—132—16—2	1	0	2	6	2	2	Yr9,Yr17
	2014—132—16—16—3	6	6	2	6	2	7	Yr9,Yr17
	09BC—3—9	8	7	9	9	8	9	Yr17,Yr80
	6201	6	9	8	8	6	0	Yr17
	6202	6	8	2	8	2	0	Yr9,Yr17,Yr80
	6203	5	9	2	2	2	8	Yr9,Yr17,Yr80
	6204	6	8	8	8	8	7	Yr17
	6205	7	8	8	8	8	8	Yr17
	6206	5	8	6	8	3	7	Yr17
	6207	6	5	6	7	0	8	Yr10,Yr17,Yr81
	6208	5	9	6	7	6	9	Yr9,Yr17,Yr81
	6209	6	9	5	6	3	8	Yr9,Yr17,Yr81
	6211	5	7	4	5	0	7	Yr17,Yr41
	6212	6	8	5	7	5	8	Yr17
	6213	5	9	6	6	1	6	Yr17
	6214	8	9	7	7	7	9	Yr17,Yr80
	6215	5	8	4	6	2	7	Yr17
	6216	4	7	3	5	2	6	Yr17
	6217	6	9	2	8	2	8	Yr9,Yr17
	6219	7	9	5	8	0	8	Yr9,Yr17
	6221	5	8	1	6	2	7	Yr17,Yr80,Yr81
	6222	6	7	2	5	1	2	Yr10,Yr17,Yr18,Yr81
	6223	8	6	6	7	3	8	Yr17,Yr81
	6224	8	9	7	8	6	9	Yr17
	6226	5	9	2	7	2	8	Yr15,Yr17,Yr18
	6227	0	8	6	0	0	8	Yr9,Yr17
	6228	8	8	7	0	8	8	Yr17,Yr81
	6229	8	8	7	7	8	8	Yr17,Yr81
	6231	9	9	8	8	9	8	Yr17,Yr81
	6232	5	7	5	8	2	7	Yr10,Yr15,Yr17
	6233	9	8	6	0	2	7	Yr15,Yr17
	6234	0	1	2	7	2	8	Yr18
	6235	1	1	0	6	1	0	Yr9,Yr17
	6236	2	9	3	8	4	6	Yr17
	6237	0	7	1	7	0	7	Yr17
	6238	1	8	0	0	2	5	Yr9,Yr81
	6239	0	2	0	0	0	0	Yr10,Yr17,Yr81
	6241	1	8	2	7	2	7	Yr17
	6242	0	0	0	0	0	6	Yr9,Yr17,Yr80,Yr81
	6243	2	7	6	8	2	7	Yr10,Yr17,Yr81
	6244	5	7	4	6	0	8	Yr17,Yr18,Yr81
	6245	5	8	2	2	3	6	Yr17,Yr81
	6246	9	8	8	9	7	9	Yr81
	6247	9	9	8	8	7	9	Yr17,Yr81
	6248	9	7	3	7	9	7	Yr17,Yr81
	6249	0	7	6	5	2	6	Yr9,Yr17,Yr81
	6251	7	5	6	0	8	6	Yr9,Yr17,Yr81
	6252	7	7	7	0	6	8	Yr17,Yr81
	6253	1	8	3	0	2	6	Yr17,Yr81
	6254	6	0	1	7	7	3	Yr9,Yr10,Yr17,Yr81
	6255	9	8	8	8	8	8	Yr10,Yr17
	6256	9	9	8	9	6	9	Yr10,Yr17,Yr18
	6257	5	7	7	7	6	7	Yr10,Yr17,Yr81
	6258	5	7	7	6	7	7	Yr10,Yr17
	6259	8	8	8	8	7	8	Yr10,Yr17,Yr81
	6402	7	7	5	7	6	6	Yr17,Yr81
	6403	5	8	2	7	6	6	Yr17,Yr80,Yr81
	6404	0	8	1	8	0	0	Yr17,Yr81
	6405	0	4	1	6	0	1	Yr9,Yr17,Yr80,Yr81
	6406	1	9	3	7	2	2	Yr9,Yr17,Yr81
	6407	0	7	0	8	1	1	Yr9,Yr17,Yr81
	6408	9	6	7	8	5	7	Yr17,Yr18,Yr41
	6409	0	8	1	8	5	6	Yr17,Yr80
	6441	0	0	0	7	2	1	Yr17,Yr81
	6442	5	9	1	8	2	8	Yr17,Yr81
	6443	2	9	2	8	2	6	Yr9,Yr17,Yr18
	6444	1	0	1	3	1	1	Yr17,Yr80
	6445	7	8	3	8	5	7	Yr17,Yr81
	6446	0	0	6	7	0	0	Yr17,Yr81
	6447	8	9	0	9	9	8	Yr17,Yr18
	6448	9	9	8	9	6	8	Yr17,Yr80,Yr81
	6449	7	7	7	8	5	7	Yr17,Yr81
	6451	7	8	7	7	5	0	Yr17
	6411	9	8	9	8	6	8	Yr10,Yr17,Yr18
Level:1-5 is resistant，6-9 is susceptible
